# Supplementary material for: Synthesis, Enantiomeric Resolution and Biological Evaluation of HIV Capsid Inhibition Activity for Racemic, (S)- and (R)-PF74
Source: Molecules. 2021 Jun 26;26(13):3919. doi: 10.3390/molecules26133919 (PMC8272108; doi:10.3390/molecules26133919)
Supplement: Supplementary file 1 [file molecules-26-03919-s001.zip]

Archive with 1 entries (1 files):
- molecules-1262644-supplementary.pdf
